# Supplementary material for: Perturbations in the microbiota-gut-brain axis shaped by social status loss
Source: Commun Biol. 2025 Mar 8;8:401. doi: 10.1038/s42003-025-07850-1 (PMC11890786; doi:10.1038/s42003-025-07850-1)
Supplement: Supplementary file 2 — Supplementary Data 1 [file 42003_2025_7850_MOESM2_ESM.xlsx]

## Sheet: figure 1b
Figure 1b
Day	-3	-2	-1	1
Rank1	1	1	1	1
	1	1	1	1
	1	1	1	1
	1	1	1	1
	1	1	1	1
	1	1	1	1
	1	1	1	1
Rank2	2	2	2	2
	2	2	2	2
	2	2	2	2
	2	2	2	2
	2	2	2	2
	2	2	2	2
	2	2	2	2
Rank3	3	3	3	3
	3	3	3	3
	3	3	3	3
	3	3	3	3
	3	3	4	3
	4	3	3	3
Rank4	4	3	4	4
	3	4	4	4
	4	4	4	4
	4	4	3	4
	4	4	4	4
	4	4	4	4

## Sheet: figure 1c
Figure 1c
Day	-3	-2	-1	1
Rank1	1	1	1	3
	1	1	1	4
	1	1	1	4
	1	1	1	3
	1	1	1	4
	1	1	1	4
	1	1	1	4
Rank2	2	2	2	1
	2	2	2	1
	2	2	2	1
	2	2	2	1
	2	2	2	2
	2	2	2	2
	2	2	2	2
Rank3	3	3	3	4
	3	3	3	3
	3	3	4	3
	3	4	3	1
	3	3	2	3
	3	3	3	1
	4	3	3	3
Rank4	4	4	4	2
	4	4	4	2
	4	4	3	2
	4	3	4	4
	4	4	2	1
	4	4	4	3
	3	4	4	1
P				0.000583
estimated effect size				0.918
confidence interval				[-3.000,-2.000]

## Sheet: figure 1d
Figure 1d
Day	-3	-2	-1	1
Rank1	1	1	1	1
	1	1	1	1
	1	1	1	1
	1	1	1	1
	1	1	1	1
	1	1	1	1
	1	1	1	1
Cagemates	2	4	3	2
	2	2	3	3
	2	2	2	2
	2	2	3	3
	2	2	2	2
	2	2	2	3
	2	2	2	2
	3	2	2	2
	3	2	2	2
	3	4	4	4
	3	4	4	4
	3	3	3	3
	3	3	3	2
	3	3	4	3
	4	3	4	2
	4	2	4	4
	4	3	3	3
	4	2	2	2
	4	4	4	4
	4	4	4	4
	4	4	3	4

## Sheet: figure 1e
Figure 1e
	Force (N)				Duration (s)
Trial	Day1	Day2	Day3	Day4	Day1	Day2	Day3	Day4
1	0.253064	0.0224429	0	0	11.1	0.7	0	0
	0.24155	0.140957	0	0	14.3	7.4	0	0
	0.197844	0	0	0.0020875	5.8	0	0	0.8
	0.04215	0.0145902	0.09159	0.0136686	3.5	6.1	2	3.5
	0.113392	0	0	0	25.4	0	0	0
	0.18858	0.08449	0.0945593	0	52.7	2	8.1	0
	/	0.0251724	0.04	0.0291791	/	2.9	0.5	9.1
2	0.0718878	0	0	0.00702	4	0	0	1.3
	0.233518	0	0	0	9.1	0	0	0
	0.0575	0.03149	0.02055	0	0.9	2.6	1.8	0
	0.07543	0.020181	0.02966	0.0323917	4.5	7.8	7.4	7.2
	0.112459	0	0	0	11.6	0	0	0
	0.16942	0.00994	0.174371	0.0321242	25	0.5	21.6	13.2
	0.102936	0.02196	0	0.103642	15.7	1	0	1.2
3	0.288842	0	0	0.00401	12.3	0	0	0.3
	0.252173	0.0606462	0	0	10.1	1.3	0	0
	0.185549	0.07453	0	0	6.2	1.5	0	0
	0.23807	0.0136519	0	0.015175	2.1	5.4	0	5.2
	0.093739	0.06811	0	0	5.9	2.5	0	0
	0.206813	0	0.083387	0	10.3	0	4.6	0
	0.214464	0	0.003	0.0613333	12.1	0	0.2	6.3
4	0.174529	0.04445	0	0.00327	15.6	1	0	2.3
	0.0537804	0.0732211	0	0	5	1.9	0	0
	0.0990331	0.03722	0	0	12.9	2.5	0	0
	0.12311	0.0180961	0.02248	0.0047	13.5	7.8	4.7	0.2
	0.533263	0.04059	0	0	7.9	7.3	0	0
	0.146054	0.05001	0.00893	0	9.2	3.2	1	0
	0.174906	0.00903846	0.02176	0.0252645	12.9	5.2	5.6	3.1
5	0.316517	0.0241385	0	0	11.3	1.3	0	0
	0.17266	0.0123667	0	0	16.5	0.3	0	0
	0.369032	0.08075	0	0	5.5	2	0	0
	0.15105	0.041856	0	0.00637778	12.6	7.5	0	1.8
	0.140827	0.05287	0	0	9.6	4.5	0	0
	0	0.05397	0.114423	0.0102906	0	0.7	3.1	5.3
	0.0848829	0.00557	0.01171	0.05178	10.5	2	1.7	7
6	0.335956	0.017675	0	0.003	31.8	0.4	0	0.2
	0.161982	0.00661667	0	0	20.6	0.6	0	0
	0	0.03097	0.00722667	0	0	0.9	1.5	0
	0.21743	0.0271757	0.00787	0.0042	31.5	10.3	10.7	0.2
	0	0	0	0	0	0	0	0
	0.188955	0.06906	0	0	4.2	9.1	0	0
	0.00823529	0	0	0.0844859	1.6	0	0	15.6
7	0.371	0	0	0.037	10.5	0	0	0.5
	0.234507	0	0	0	13.2	0	0	0
	0	0	0	0	0	0	0	0
	0.12041	0.0125546	0.05358	0.0223333	11.2	11.5	7.1	0.3
	0	0	0	0.00173333	0	0	0	0.6
	0.0709273	0.10944	0	0.00585	2.2	2.3	0	1.6
	0.121951	0	0.00599	0.0232	4.5	0	2	2.4
8	/	0	0	0	/	0	0	0
	0.0427302	0	0	0	6.2	0	0	0
	0.00604	0.00406	0	0	0.5	3.2	0	0
	0.11064	0.006952	0.02848	0.0144577	11.5	2.5	1.3	7.8
	0	0.02902	0	0	0	1.1	0	0
	0.156519	0.08634	0.142843	0	5.8	4.1	2.3	0
	0.0685103	0	0	0.0384797	5.8	0	0	6.9
9	0.196525	0	0.0731364	0	9.2	0	2.2	0
	0.0587278	0	0	0	3.5	0	0	0
	0.03715	0.02708	0	0	0.4	3.7	0	0
	0.28294	0.0357746	0.04375	0	8.8	7.5	0.8	0
	0	0.01706	0	0	0	1.4	0	0
	0.00862143	0.11811	0.0758889	0	1.4	6.4	3.6	0
	0.12665	0	0.02163	0.065159	0.6	0	4.2	7.8
10	0.26829	0.0235955	0.0730556	0.0034	10.4	2.2	0.9	1.5
	0.150632	0	0.0109667	0	12.8	0	0.3	0
	0.0429	0.003	0	0	5.5	0.1	0	0
	0.15496	0.00813793	0.02863	0	11.4	8.7	7.3	0
	0.0620462	0	0	0	1.3	0	0	0
	0.0847833	0.03464	0.00722667	0.00959333	1.8	9.8	1.5	1.5
	0.0353948	0.0287073	0.01678	0.0372283	7.7	5.5	4.9	5.3
P		1.2128e-12	5.9952e-15	0		7.8926e-09	4.563e-13	2.3208e-12
estimated effect size		-0.605	-0.664	-0.708		-0.491	-0.616	-0.597
confidence interval		[0.075,0.134]	[0.085,0.145]	[0.091,0.151]		[3.500,7.400]	[4.500,8.800]	[4.500,8.800]

## Sheet: figure 1f
Figure 1f
	Push		Voluntary retreat		Resistance		Passive retreat
	Go-through-tube	Forced loss	Go-through-tube	Forced loss	Go-through-tube	Forced loss	Go-through-tube	Forced loss
Before	21.299	30.867	17.788	0	0	0	0	0
	7.682	5.618	0	0	100	0	0	0
	11.074	21.853	0	0	100	100	0	0
	38.781	5.321	0	0	0	100	0	0
	36.279	0	0	0	100	100	0	0
	24.236	25.024	0	0	100	100	0	0
	6.367	26.42	0	0	100	100	0	0
	0	0	0	0	0	100	0	0
	0	0	0	0	0	0	0	0
	5.271	31.745	0	0	0	100	0	0
	7.953	45.207	0	0	0	100	0	0
	6.441	36.108	0	0	0	0	0	0
	4.42	0	0	0	100	100	0	0
	1.857	2.495	0	0	100	100	0	0
	15.941	2.868	0	0	100	100	0	0
	3.189	46.766	0	0	100	0	0	0
	2.43	23.856	0	0	0	100	0	0
	0	41.541	0	0	0	0	0	0
	39.193	42.934	0	0	100	0	0	0
	29.77	0	0	0	0	100	0	0
	0	1.612	0	0	100	83.618	0	16.382
After	0	7.268	0	0	100	46.587	0	53.633
	0	20.393	0	0	0	44.149	0	55.851
	0	0	0	41.827	100	0	0	100
	21.132	0	0	0	77.853	47.702	22.147	52.298
	52.169	0	0	0	0	0	0	100
	55.155	0	0	0	100	56.789	0	43.211
	23.117	12.465	0	18.614	100	13.639	0	86.361
	0	0	0	0	0	30.363	0	69.637
	0	0	0	1.169	0	0	0	100
	24.5	0	0	0	0	46.974	0	53.026
	29.63	14.691	0	0	0	0	0	0
	0	42.8	0	3.614	0	45.986	0	54.014
	28.686	0	0	0	100	5.57	0	94.43
	30.623	0	0	0	100	44.599	0	55.401
	26.348	0	0	0	0	48.856	0	51.144
	15.27	23.702	0	0	100	36.797	0	63.203
	21.815	13.217	0	0	0	33.888	0	66.112
	0	0	0	0	0	48.722	0	51.278
	21.27	0	0	49.468	100	100	0	0
	56.56	0	0	0	0	23.005	0	76.995
	45.195	19.66	0	0	100	78.861	0	21.139
P	0.316	0.009	0.317	0.019	0.646	0.038	0.317	6.7928e-08
estimated effect size	-0.155	-0.4	-0.154	0.362	-0.071	-0.319	0.154	0.833
confidence interval	[-20.687,3.189]	[0.000,23.856]	[0.000,0.000]	[0.000,0.000]	[0.000,0.000]	[0.000,55.851]	[0.000,0.000]	[-66.112,-52.298]

## Sheet: figure 2a
Figure 2a
Component	Go-through-tube	Forced loss
Component 1	0.00872442	0.0205023
	0.0108872	-0.00954956
	0.122015	-0.0258118
	0.00511571	-0.0619912
	0.016347	-0.0434261
	0.0104779	-0.0532913
Component 2	-0.040387	-0.00953013
	-0.0121751	-0.0123946
	-0.00485112	0.011195
	0.0724314	0.0161041
	0.00390542	-0.0514547
	0.0191234	0.00803342

## Sheet: figure 2b
Figure 2b
Genus	Go-through-tube						Forced loss
g__norank_f__Muribaculaceae	0.418089	0.508816	0.132385	0.394051	0.214983	0.433934	0.246335	0.457509	0.549002	0.208449	0.773757	0.57424
g__Lactobacillus	0.399224	0.0372362	0.0367551	0.0857667	0.240823	0.0158294	0.135931	0.110063	0.0697384	0.0230103	0.0466252	0.00863937
g__Lachnospiraceae_NK4A136_group	0.0118157	0.0499847	0.172587	0.0699003	0.01382	0.095	0.234436	0.0171992	0.0206363	0.253159	0.00425019	0.0217701
g__unclassified_f__Lachnospiraceae	0.0137546	0.1558	0.230947	0.048478	0.0315391	0.0852844	0.11302	0.0449261	0.0537796	0.0630411	0.00402817	0.0199472
g__Alloprevotella	0.019594	0.010706	0	0.0325081	0.0235794	0.0435782	0.00983614	0.0926953	0.130497	0.177957	0.0572507	0.11107
g__norank_f__norank_o__Clostridia_UCG-014	0.0020073	0.0358979	0.00787057	0.026358	0.330826	0.0131517	0.00134347	0.0578466	0.0196108	0.00264461	0.00361583	0.00470277
g__Odoribacter	0.0236998	0.0281032	0.0371923	0.0239289	0.00671389	0.0489573	0.071468	0.0299789	0.0125569	0.0309894	0.0155735	0.0373844
g__Bacteroides	0.0342609	0.0415092	0.00887369	0.0436198	0.00902106	0.0387441	0.0349303	0.0246305	0.00980539	0.0319839	0.0371099	0.0185733
g__Alistipes	0.0251369	0.0182894	0.0380925	0.0280376	0.0134047	0.0299526	0.00851666	0.0421675	0.0137326	0.0434891	0.0202994	0.0233289
g__Prevotellaceae_UCG-001	0.000889599	0.00739558	0.00717611	0.0237997	0.0108207	0.00433649	0.00379051	0.00174525	0.0149332	0.00115278	0.00228368	0.083461
g__Lachnospiraceae_UCG-006	0.0026688	0.0152842	0.0621158	0.00416042	0.000922871	0.00656398	0.00419835	0.001886	0.00350193	0.0039104	0.000126871	0.0263408
g__Bacillus	0	0.00784166	0.00704751	0.0127914	0.0484969	0.00208531	0.00117554	0.0053202	0.00267647	0.0136977	0	0
g__Roseburia	0.00786953	0	0.0108027	0.00718383	0.000945943	0.00992891	0.0196003	0.0135116	0.00575316	0.022174	0.00145902	0.00306473
g__norank_f__Lachnospiraceae	0.000410584	0.00530604	0.0439312	0.00656365	0.00304547	0.00815166	0.0147302	0.00205489	0.00517785	0.00583169	0	0.0014531
g__unclassified_f__Oscillospiraceae	0.00166515	0.0061982	0.0165128	0.0111892	0.00357613	0.0109242	0.00683732	0.00776918	0.00462755	0.00815985	0.00180792	0.00372523
g__Eubacterium_xylanophilum_group	0.00440237	0	0.0236632	0.000620187	0	0.0130095	0.0156898	0.0142435	0.00105058	0.00226035	0.000285461	0
g__Blautia	0	0.0011739	0.00192906	0.027495	0.000576794	0.0134123	0.00295084	0	0.0158337	0.000203431	0	0.0001321
g__norank_f__Ruminococcaceae	0.0013458	0.00185476	0.0126032	0.0108791	0.000692153	0.00303318	0.00436629	0.0109782	0.00107559	0.00610294	6.34357e-05	0.00306473
g__Helicobacter	0.00310219	0.00129129	0.0110085	0.00157631	0.00149967	0.00696682	0.00249502	0.00323716	0.00060033	0.00843109	0.00485283	0.000845443
g__norank_f__norank_o__Clostridia_vadinBB60_group	0.000501825	0.00100956	0.0179789	0.00129206	0.000576794	0.00220379	0.00261497	0.00149191	0.00177598	0.0129292	0.000888099	0.000924703
others	0.029562	0.066302	0.120528	0.139801	0.0441363	0.114953	0.0657342	0.060746	0.063635	0.0804231	0.0257232	0.0573316

## Sheet: figure 2c
Figure 2c
Relative abundance of differential ASVs
Genus	ASV	Go-through-tube						Forced loss
g__Alistipes	ASV136	0.288762	2.66116	-0.3295	-0.3295	0.00119818	1.20897	-0.502038	-0.602686	-0.732089	-0.573929	-0.343878	-0.746468
g__Parabacteroides	ASV226	0.96415	1.04582	-0.36978	-0.36978	1.18193	1.48139	0.746365	-0.805348	-1.02313	-1.05036	-0.64201	-1.15925
g__Erysipelatoclostridium	ASV506	1.88384	-0.24881	-0.106633	-0.106633	1.51418	0.632687	-0.390986	0.774864	-1.045	-0.902823	-0.959694	-1.045
g__Lachnospiraceae_NK4A136_group	ASV166	-0.430721	0.635827	-0.102553	-0.102553	3.01505	-0.430721	-0.430721	-0.430721	-0.430721	-0.430721	-0.430721	-0.430721
g__unclassified_f__Oscillospiraceae	ASV815	-0.311035	2.85055	0.0402516	0.0402516	0.962379	-0.398857	-0.530589	-0.530589	-0.530589	-0.530589	-0.530589	-0.530589
g__unclassified_f__Oscillospiraceae	ASV577	1.55111	-0.260806	1.63347	1.63347	-0.672605	0.150993	-0.672605	-0.672605	-0.672605	-0.672605	-0.672605	-0.672605
g__Oscillibacter	ASV614	2.32164	1.87942	-0.479068	-0.479068	-0.479068	0.110554	-0.479068	-0.479068	-0.479068	-0.479068	-0.479068	-0.479068
g__norank_f__Muribaculaceae	ASV68	0.11726	0.22919	0.14924	0.14924	2.96347	-0.634269	-0.634269	-0.634269	-0.634269	-0.21853	-0.21853	-0.634269
g__norank_f__Muribaculaceae	ASV111	-1.39335	-0.829747	-0.500979	-0.500979	-1.39335	-0.266145	0.673191	0.297457	0.720158	0.109589	1.65949	1.42466
g__norank_f__Muribaculaceae	ASV2010	-0.834349	-0.834349	-0.834349	-0.834349	0.28081	-0.834349	2.19598	-0.834349	0.644449	1.00809	0.208082	0.668692
g__norank_f__Muribaculaceae	ASV78	-0.870817	-0.935242	-0.986783	-0.986783	0.94598	-0.986783	1.69331	-0.52292	1.1006	0.830014	0.00536879	0.714048
g__norank_f__Muribaculaceae	ASV92	-0.617233	-0.769636	0.0330207	-0.830597	-0.522404	-0.29888	2.78305	-0.535951	0.608766	-0.430962	0.618926	-0.0381008
g__unclassified_f__Lachnospiraceae	ASV2945	-0.35709	-0.35709	-0.35709	-0.35709	-0.35709	-0.35709	-0.124416	-0.00807897	-0.35709	-0.35709	-0.163195	3.15241
g__norank_f__norank_o__Clostridia_vadinBB60_group	ASV127	-0.525597	1.35836	-0.525597	-0.525597	-0.525597	-0.423208	-0.290102	-0.372013	2.7099	-0.423208	-0.331058	-0.12628
g__Lachnospiraceae_NK4A136_group	ASV170	-0.906806	0.368602	-0.906806	-0.906806	-0.906806	-0.513329	1.39978	-0.852533	1.77969	0.300761	-0.024875	1.16912
g__Alloprevotella	ASV3	-0.462496	-0.993838	-0.801237	-0.631022	-0.217098	-0.562175	0.781808	-0.231459	2.33149	1.20967	0.397028	-0.820666
Figure 2c
Correlation between the ASVs abundance and behaviors
Genus	ASV	Behavior	Cor	-LOG10(FDR)
g__Alistipes	ASV136	Push	0.2	0.273163
g__Parabacteroides	ASV226	Push	0.214035	0.297442
g__Erysipelatoclostridium	ASV506	Push	0.456943	0.868596
g__Lachnospiraceae_NK4A136_group	ASV166	Push	0.580757	1.32152
g__unclassified_f__Oscillospiraceae	ASV815	Push	0.586303	1.34569
g__unclassified_f__Oscillospiraceae	ASV577	Push	0.324891	0.518807
g__Oscillibacter	ASV614	Push	0.0873529	0.103914
g__norank_f__Muribaculaceae	ASV68	Push	0.574191	1.29341
g__norank_f__Muribaculaceae	ASV111	Push	-0.657295	1.6947
g__norank_f__Muribaculaceae	ASV2010	Push	-0.271068	0.404394
g__norank_f__Muribaculaceae	ASV78	Push	-0.0317465	0.0352791
g__norank_f__Muribaculaceae	ASV92	Push	-0.38529	0.665251
g__unclassified_f__Lachnospiraceae	ASV2945	Push	-0.423027	0.767926
g__norank_f__norank_o__Clostridia_vadinBB60_group	ASV127	Push	-0.391134	0.680552
g__Lachnospiraceae_NK4A136_group	ASV170	Push	-0.470649	0.911753
g__Alloprevotella	ASV3	Push	-0.154116	0.198948
g__Alistipes	ASV136	Resistance	0.37743	0.645006
g__Parabacteroides	ASV226	Resistance	0.603183	1.42177
g__Erysipelatoclostridium	ASV506	Resistance	0.494703	0.991239
g__Lachnospiraceae_NK4A136_group	ASV166	Resistance	-0.0714046	0.0833004
g__unclassified_f__Oscillospiraceae	ASV815	Resistance	0.10922	0.13345
g__unclassified_f__Oscillospiraceae	ASV577	Resistance	0.137729	0.174259
g__Oscillibacter	ASV614	Resistance	0.305046	0.474981
g__norank_f__Muribaculaceae	ASV68	Resistance	-0.0842949	0.0999015
g__norank_f__Muribaculaceae	ASV111	Resistance	-0.229683	0.325432
g__norank_f__Muribaculaceae	ASV2010	Resistance	-0.139072	0.176248
g__norank_f__Muribaculaceae	ASV78	Resistance	-0.0070922	0.00764635
g__norank_f__Muribaculaceae	ASV92	Resistance	0.338037	0.548956
g__unclassified_f__Lachnospiraceae	ASV2945	Resistance	0.0418986	0.0471441
g__norank_f__norank_o__Clostridia_vadinBB60_group	ASV127	Resistance	-0.219048	0.306301
g__Lachnospiraceae_NK4A136_group	ASV170	Resistance	-0.189975	0.256285
g__Alloprevotella	ASV3	Resistance	0.0352121	0.039297
g__Alistipes	ASV136	Voluntary retreat	-0.675176	1.79627
g__Parabacteroides	ASV226	Voluntary retreat	-0.541808	1.16227
g__Erysipelatoclostridium	ASV506	Voluntary retreat	-0.668013	1.75482
g__Lachnospiraceae_NK4A136_group	ASV166	Voluntary retreat	-0.476428	0.930406
g__unclassified_f__Oscillospiraceae	ASV815	Voluntary retreat	-0.640792	1.60631
g__unclassified_f__Oscillospiraceae	ASV577	Voluntary retreat	-0.55794	1.2261
g__Oscillibacter	ASV614	Voluntary retreat	-0.39319	0.685987
g__norank_f__Muribaculaceae	ASV68	Voluntary retreat	-0.560779	1.23763
g__norank_f__Muribaculaceae	ASV111	Voluntary retreat	0.555286	1.2154
g__norank_f__Muribaculaceae	ASV2010	Voluntary retreat	0.888214	3.94448
g__norank_f__Muribaculaceae	ASV78	Voluntary retreat	0.712277	2.02931
g__norank_f__Muribaculaceae	ASV92	Voluntary retreat	0.532539	1.12688
g__unclassified_f__Lachnospiraceae	ASV2945	Voluntary retreat	0.415842	0.747652
g__norank_f__norank_o__Clostridia_vadinBB60_group	ASV127	Voluntary retreat	0.515507	1.06412
g__Lachnospiraceae_NK4A136_group	ASV170	Voluntary retreat	0.758094	2.36913
g__Alloprevotella	ASV3	Voluntary retreat	0.386923	0.669506
g__Alistipes	ASV136	Passive retreat	-0.813551	2.8909
g__Parabacteroides	ASV226	Passive retreat	-0.784496	2.59918
g__Erysipelatoclostridium	ASV506	Passive retreat	-0.607598	1.44232
g__Lachnospiraceae_NK4A136_group	ASV166	Passive retreat	-0.531944	1.12464
g__unclassified_f__Oscillospiraceae	ASV815	Passive retreat	-0.802712	2.77665
g__unclassified_f__Oscillospiraceae	ASV577	Passive retreat	-0.850865	3.34697
g__Oscillibacter	ASV614	Passive retreat	-0.599619	1.40538
g__norank_f__Muribaculaceae	ASV68	Passive retreat	-0.483022	0.952027
g__norank_f__Muribaculaceae	ASV111	Passive retreat	0.731301	2.16248
g__norank_f__Muribaculaceae	ASV2010	Passive retreat	0.719839	2.08102
g__norank_f__Muribaculaceae	ASV78	Passive retreat	0.657214	1.69425
g__norank_f__Muribaculaceae	ASV92	Passive retreat	0.427817	0.781641
g__unclassified_f__Lachnospiraceae	ASV2945	Passive retreat	0.591023	1.36657
g__norank_f__norank_o__Clostridia_vadinBB60_group	ASV127	Passive retreat	0.428895	0.784748
g__Lachnospiraceae_NK4A136_group	ASV170	Passive retreat	0.513002	1.05513
g__Alloprevotella	ASV3	Passive retreat	0.514831	1.06169

## Sheet: figure 2d
Figure 2d					Figure 2d
ASV-source	ASV-target	Cor	P_value		ASV	Abundance	Group
ASV170	ASV127	0.909415	4.12e-05		ASV3	28236	Forced loss
ASV136	ASV226	0.902098	6e-05		ASV127	625	Forced loss
ASV78	ASV2010	0.883296	0.000139724		ASV506	415	Go-through-tube
ASV68	ASV166	0.873077	0.000208829		ASV2010	413	Forced loss
ASV136	ASV815	0.826588	0.000915842		ASV815	132	Go-through-tube
ASV226	ASV815	0.756406	0.00441191		ASV92	3387	Forced loss
ASV78	ASV3	0.72537	0.00758833		ASV111	413	Forced loss
ASV226	ASV506	0.707532	0.0100544		ASV577	70	Go-through-tube
ASV577	ASV815	0.700547	0.0111665		ASV166	162	Go-through-tube
ASV136	ASV577	0.694797	0.0121486		ASV78	919	Forced loss
ASV136	ASV614	0.661513	0.0191385		ASV68	532	Go-through-tube
ASV815	ASV506	0.640557	0.0248263		ASV614	44	Go-through-tube
ASV136	ASV506	0.633976	0.0268409		ASV170	830	Forced loss
ASV170	ASV2010	0.631463	0.0276408		ASV226	496	Go-through-tube
ASV68	ASV815	0.607581	0.0361208		ASV136	722	Go-through-tube
ASV92	ASV2010	0.604638	0.0372812		ASV2945	221	Forced loss
ASV2010	ASV3	0.597173	0.0403425
ASV166	ASV815	0.589202	0.0438043
ASV2945	ASV136	-0.582464	0.04689
ASV136	ASV2010	-0.589708	0.0435783
ASV2945	ASV68	-0.589976	0.0434594
ASV614	ASV78	-0.60753	0.0361408
ASV577	ASV111	-0.627247	0.029021
ASV577	ASV2010	-0.639514	0.025138
ASV226	ASV111	-0.644484	0.0236773
ASV136	ASV111	-0.654992	0.0207937
ASV78	ASV577	-0.666188	0.0180126
ASV506	ASV127	-0.674929	0.0160389
ASV614	ASV92	-0.694797	0.0121486
ASV111	ASV506	-0.778947	0.00282909
ASV170	ASV506	-0.78308	0.00259375
ASV111	ASV815	-0.851472	0.000441211

## Sheet: figure 2e
Figure 2e
Group	Function name	LDA_value	P_value
Forced loss	Butanoate metabolism	2.09949	0.037373
Forced loss	Valine, leucine and isoleucine degradation	1.90067	0.00648531
Forced loss	Lysine degradation	1.32708	0.0249747
Go-through-tube	Nonribosomal peptide structures	1.65939	0.037373
Go-through-tube	Retrograde endocannabinoid signaling	1.56678	0.0249747
Go-through-tube	Regulation of lipolysis in adipocytes	1.54891	0.00394775

[truncated: 23 more sheets: figure 2f, figure 3b, figure 3c, figure 3d, figure 3e, figure 3f, figure 4a, figure 4d, figure 5a, figure 5c, figure 5e, figure 5f, figure 5g, figure 6a, figure 6b, figure 6c, figure 6e, Figure 7a, figure 7b, figure 7c …]
