# Supplementary material for: Perturbations in the microbiota-gut-brain axis shaped by social status loss
Source: Commun Biol. 2025 Mar 8;8:401. doi: 10.1038/s42003-025-07850-1 (PMC11890786; doi:10.1038/s42003-025-07850-1)
Supplement: Supplementary file 3 — Supplementary Data 2 [file 42003_2025_7850_MOESM3_ESM.xlsx]

## Sheet: supplementary fig. 1a
Supplementary fig. 1a
	Rank1	Rank2	Rank3	Rank4	P	estimated effect size
Weight (g)	20.05	20.15	19.96	20.78	0.37	0.00584
	18.35	20.41	22.78	19.49
	20.95	22.32	20.03	20.48
	19.76	20.69	21.72	20.56
	19.68	20.27	20.1	20.43
	22.86	20.75	21.5	21.8
	18.78	22.56	/	/
Total distance (cm)	286.73	1325.43	1189.02	993.026	0.379	0.00324
	495.005	793.384	1085.88	787.977
	1723.33	700.66	1980.96	1130.36
	1509.15	639.487	1391.43	805.847
	587.433	1662.18	1150.38	571.741
	584.699	767.023	549.366	874.934
	784.101	599.649	/	/

## Sheet: supplementary fig. 1b
Supplementary fig. 1b
Index	Rank1	Rank2	Rank3	Rank4	P	estimated effect size
Ace	51	49	62	62	0.986	-0.118875
	57	65	59	69
	69	70	65	52
	71	71	66	66
	55	62	61	73
	69	64	58	46
	/	52	/	/
Shannon	1.55077	1.68652	2.59545	2.13738	0.882	-0.097375
	2.02661	2.16666	1.51494	2.54172
	2.7999	2.53596	2.35193	1.91619
	2.60301	2.68377	2.86951	2.60773
	1.97323	2.09206	1.6442	2.6516
	2.41555	2.25925	1.52506	1.73639
	/	2.13101	/	/
Simpson	0.336189	0.282833	0.13431	0.209659	0.917	-0.10375
	0.286323	0.232208	0.454287	0.17084
	0.113423	0.140533	0.16699	0.264302
	0.178771	0.110663	0.096956	0.140216
	0.215754	0.288627	0.440207	0.126123
	0.211669	0.250627	0.48644	0.290928
	/	0.240278	/	/

## Sheet: supplementary fig. 1c
Supplementary fig. 1c
Group	Component 1	Component 2
Rank 1	0.0113755	0.00204107
	1.04725e-05	0.000909653
	-0.0242561	-0.114163
	-0.0153429	-0.00545447
	-0.195334	0.0478398
	0.00346657	-0.00141824
Rank 2	0.00746628	0.0176077
	0.0332223	0.1246
	0.00180913	-0.00577203
	-0.00491	-0.00522699
	0.0139457	0.0306201
	0.00348531	-0.00226045
	0.205031	-0.0402359
Rank 3	-0.00363656	0.00440448
Rank 3	-0.0351845	-0.101415
Rank 3	0.00120737	-0.007479
Rank 3	-0.00562634	-0.0188802
Rank 3	0.00826812	0.00517465
Rank 3	0.00679359	0.00581966
Rank 4	-0.000412667	0.0268286
Rank 4	-0.0123783	0.0030866
Rank 4	0.024439	0.11588
Rank 4	0.00315536	-0.00608464
Rank 4	-0.032533	-0.103362
Rank 4	0.00593854	0.026939

## Sheet: supplementary fig. 1d
Supplementary fig. 1d
	Go-through-tube	Forced loss	P	estimated effect size	confidence interval
Weight (g)	18.35	22.67	0.098	-0.96	[-2.057,0.172]
	20.95	22.16
	19.76	20.36
	19.68	21.54
	22.86	20.12
	18.78	21.86
	20.05	20.32
Total distance (cm)	587.433	999.622	0.317	-0.558	[-1.618,0.524]
	1723.33	1325.08
	286.73	1657.73
	495.005	786.335
	1509.15	866.356
	584.699	1150.85
	784.101	911.489

## Sheet: supplementary fig. 1e
Supplementary fig. 1e
Index	Go-through-tube	Forced loss	P	estimated effect size	confidence interval
Ace	51	56	0.818	0.094	[-13.000,11.000]
	55	63
	67	68
	68	68
	55	45
	67	56
Shannon	1.54257	2.35161	0.394	-0.277	[-0.389,0.896]
	2.00329	2.18768
	2.77993	1.92208
	2.58504	2.45933
	1.96308	1.06737
	2.4377	1.78533
Simpson	0.337445	0.154573	0.485	0.231	[-0.269,0.069]
	0.291937	0.239756
	0.113243	0.328179
	0.178681	0.149008
	0.218372	0.606345
	0.213179	0.353315

## Sheet: supplementary fig. 1f
Supplementary fig. 1f
	Con	ABX	P	estimated effect size	confidence interval
Relative DNA expression	0.903892	0.0404576	2.2233e-14	8.534	[5.759,11.286]
	1.13227	0.129338
	0.867071	0.173847
	0.847757	0.0758463
	1.3029	0.178322
	0.927695	0.114696
	1.08427	0.114167
	0.934147	0.188925
	/	0.169484
	/	0.109897
	/	0.0614641
	/	0.0310892
	/	0.0124236
	/	0.0868231

## Sheet: supplementary fig. 1g
Supplementary fig. 1g
	Push		Voluntary retreat		Resistance		Passive retreat
	Go-through-tube+ABX	Forced loss+ABX	Go-through-tube+ABX	Forced loss+ABX	Go-through-tube+ABX	Forced loss+ABX	Go-through-tube+ABX	Forced loss+ABX
Before	13.223	48.612	0	0	100	100	0	0
	36.5087	23.506	0	0	100	0	0	0
	13.0319	0	0	0	100	0	0	0
	10.212	10.8976	0	0	0	100	0	0
	10.747	14.7584	0	0	0	0	0	0
	0	16.5949	0	0	0	0	0	0
	8.27585	35.45	0	0	100	100	0	0
	6.24104	6.246	0	0	100	100	0	0
	8.04719	10.832	0	0	100	0	0	0
	12.004	31.875	0	0	100	0	0	0
	0	24.4329	0	0	100	100	0	0
	0	31.9826	0	0	100	100	0	0
	3.228	6.678	0	0	100	100	0	0
	9.651	0	0	0	100	100	0	0
	5.694	0	0	0	100	0	0	0
	38.5743	22.487	0	0	0	100	0	0
	32.6938	30.059	0	0	100	100	0	0
	35.6823	0	0	0	0	0	0	0
	/	56.9603	/	0	/	100	/	0
	/	8.47415	/	0	/	0	/	0
	/	40.7669	/	0	/	100	/	0
After	19.7414	38.2738	0	0	0	98.6877	0	1.31231
	23.741	76.1992	0	0	0	0	0	0
	79.8867	61.4035	0	0	0	0	0	0
	0	20.1989	0	0	100	0	0	0
	0	0	0	0	100	100	0	0
	2.16761	10.3073	0	0	100	100	0	0
	31.3564	42.0464	0	0	0	0	0	0
	8.69565	26.6803	0	0	0	100	0	0
	23.1764	70.1376	0	0	0	0	0	0
	22.6376	41.9242	0	0	100	0	0	0
	0	52.3251	0	0	100	0	0	0
	0	0	0	0	0	81.8211	0	18.1789
	34.163	0	0	0	100	0	0	100
	31.286	27.374	0	5.48019	0	0	0	100
	100	0	0	0	0	0	0	0
	11.963	0	0	0	100	26.519	0	73.481
	27.647	0	0	0	0	68.252	0	31.748
	55.493	0	0	0	0	100	0	0
	/	21.538	/	0	/	73.735	/	26.265
	/	0	/	0	/	0	/	0
	/	0	/	0	/	0	/	0
P	0.308	0.868	0	0.317	0.091	0.088	0	0.004
estimated effect size	0.175	-0.026	1	0.154	-0.331	-0.264	1	0.439
confidence interval	[-20.609,4.527]	[0.000,23.856]	[0.000,0.000]	[0.000,0.000]	[0.000,100.000]	[0.000,73.481]	[0.000,0.000]	[0.000,0.000]

## Sheet: supplementary fig. 2b
Supplementary fig. 2b
Celltype	Go-through-tube			Forced loss			P	estimated effect size	confidence interval
Excitatory neuron	0.624987	0.647903	0.563177	0.644668	0.626368	0.644642	0.7	0.267	[-0.081,0.022]
Interneuron	0.154116	0.112864	0.274471	0.12884	0.144476	0.128949	0.7	-0.267	[-0.032,0.146]
Microglia	0.0214579	0.0251599	0.0201135	0.0205583	0.0220167	0.0270493	0.7	0.267	[-0.007,0.005]
Astrocyte	0.0849293	0.0941009	0.072821	0.0982362	0.0952319	0.0808383	0.4	0.445	[-0.025,0.013]
Oligodendrocyte	0.0627695	0.0672353	0.0223827	0.0530312	0.0461178	0.0676234	1	0.089	[-0.045,0.021]
OPC	0.0220596	0.0240227	0.0120681	0.0301367	0.0234497	0.0224035	0.4	0.445	[-0.018,0.002]
Endothelial cells	0.0187506	0.0194741	0.00701392	0.0168205	0.0087285	0.0145571	0.7	-0.267	[-0.010,0.011]
Fibroblast	0.0082222	0.00696517	0.0189789	0.00549001	0.0272277	0.00970473	1	0.089	[-0.020,0.013]

## Sheet: supplementary fig. 2d
Supplementary fig. 2d
Interneuron				Excitatory neuron
Gene	log2FC	-LOG10 (FDR) (up)	-LOG10 (FDR) (down)	Gene	log2FC	-LOG10 (FDR) (up)	-LOG10 (FDR) (down)
Meis2	1.31666	141.356		mt-Co1	0.756313	58.0209
Arpp21	0.743104	127.243		mt-Nd5	0.583469	34.8041
Slc17a7	0.917816	118.936		mt-Nd1	0.631375	32.9914
Nrgn	1.07683	110.757		mt-Cytb	0.792318	25.4634
Atp1a2	0.881458	102.987		Robo1	0.267587	24.2503
Baiap2	0.722898	86.5157		mt-Nd4	0.688001	19.6345
Slc1a2	1.06053	85.2967		Ubb	0.48122	14.8827
A830036E02Rik	1.08701	84.7496		mt-Nd2	0.557167	14.4365
Ptk2b	0.871988	82.7878		Macrod2	0.302371	12.4572
R3hdm1	1.05001	77.1549		Asic2	0.38082	11.308
Celf2	0.746756	76.3556		Xkr4	0.301745	10.2958
2010300C02Rik	0.720679	70.5058		Cst3	0.714995	9.68403
Icam5	0.649267	65.3979		Dab1	0.291129	8.27246
Slc1a3	0.976729	63.8928		Slit3	0.258397	8.19111
Cpa6	1.09314	63.8182		Nrg1	0.308685	6.6968
Bmp1	0.64966	62.2933		Ctnnd2	0.28916	6.17914
Lgr6	0.637648	61.5935		Chrm3	0.304751	6.1209
Kcnh3	0.70125	60.3862		Dlgap2	0.35652	4.92445
Col6a1	0.669677	59.7721		Aldoa	0.334476	4.3851
Ano3	0.927824	59.7375		Frmd4a	0.408681	4.07058
Apoe	0.82931	56.6946		Sntg1	0.279527	3.14327
Malat1	0.261945	56.4089		Galntl6	0.629929	2.3782
Gm42418	0.331904	53.4535		Csmd1	0.315915	2.09507
Pcbp3	0.737494	51.3936		Fgf14	0.305992	1.93851
Pbx3	0.687402	51.342		Zkscan3	-0.27955		225.886
Lmo4	0.58873	49.6517		Arglu1	-0.2762		206.854
Ctxn1	0.5379	48.684		Ttc14	-0.28029		205.481
Lgr5	0.632608	46.9508		Mpc1	-0.28015		201.347
Atp2b1	0.684228	46.567		Miat	-0.28844		192.086
G630016G05Rik	0.477732	45.857		AC149090.1	-0.28976		179.432
Csgalnact1	0.54766	45.1618		Atp11b	-0.2679		158.699
Rasgrp1	0.674016	44.7212		4930447C04Rik	-0.26604		140.569
Camk2n1	0.792822	44.4389		Col6a1	-0.31155		95.0516
Epha4	0.594782	44.0991		1700016P03Rik	-0.26425		65.9508
Sipa1l1	0.690392	42.567
Ckb	0.551705	42.5498		Astrocyte
Snap25	0.451191	42.3335		Gene	log2FC	-LOG10 (FDR) (up)	-LOG10 (FDR) (down)
Tyro3	0.47281	41.9914		Meg3	3.68948	179.078
Vipr2	0.46637	41.7471		Snhg11	3.04645	169.198
Ipcef1	0.508288	41.327		Gria3	1.65286	88.2366
Adamts19	0.377342	38.426		Cadps	1.3738	72.4698
Nptxr	0.673772	37.6478		Rian	0.97413	65.7423
Tshz1	0.593619	36.3516		Snap25	1.2757	62.4318
Ppfia2	0.769105	35.9872		Gria4	1.19265	61.098
Camk2a	0.789992	35.9172		Trank1	0.877959	60.4473
Lingo1	0.480456	35.6383		Mir124a-1hg	0.780133	47.384
Sv2b	0.503466	35.1079		Syt1	1.17474	47.1124
Syt6	0.480152	34.3757		Unc80	0.806399	42.2749
Cacna2d1	0.801048	33.6308		Gria1	1.17112	41.9318
Atp2b4	0.582734	32.6144		Slc4a10	0.662614	38.3893
Frmd7	0.324624	30.9914		Ryr2	0.875212	37.9393
Ptprk	0.504989	30.8539		Grin1	1.01049	37.8827
Kalrn	0.618161	30.719		Camk2b	0.771313	37.8539
Rasl11b	0.453447	30.3788		Dnm1	0.689923	34.8041
Syt10	0.438643	30.3279		Slc17a7	0.686083	34.0292
Pcsk2	0.644422	29.8069		Grm5	1.07337	33.4101
Mast3	0.413777	29.4214		Kcnh7	1.3439	32.466
Kcnb2	0.917908	28.4935		Ppfia2	0.934741	30.6289
Ngef	0.412524	27.7878		Camk2a	0.80173	30.2749
mt-Cytb	0.654047	27.757		Cnksr2	0.803262	29.6576
Nell2	0.584465	27.7305		Miat	0.617246	27.6904
mt-Nd4	0.589314	27.1938		Nrxn3	1.04262	25.1415
Cpne4	0.667297	27.0453		Grin2b	0.830581	24.1681
Meis1	0.52104	26.983		Brinp1	0.549056	23.1643
Pbx1	0.708959	25.6021		Slc12a5	0.496848	22.8182
Kank3	0.46276	25.025		Elmod1	0.539581	22.7055
Synpo	0.331379	24.0022		Grm7	0.849474	21.9136
Stx1a	0.441939	23.7399		Ndrg4	0.716604	20.9172
Camk2b	0.542844	23.4078		Rims1	0.719853	20.8962
Itgav	0.491352	23.1765		Pcsk2	0.661728	20.4698
Tiam2	0.563494	23.0701		Camkv	0.457854	20.224
Adgrb2	0.58677	23.0182		Scn2a	0.701568	20.1986
Shisa8	0.345025	22.6904		Gad1	0.689175	19.8633
Slco5a1	0.342553	22.399		Sorbs2	0.897642	19.3261
Ddx5	0.311545	22.1884		Kcnip4	0.775308	19.3089
Dgkb	0.765521	21.8356		Atp1a3	0.606924	19.1707
Lix1	0.529706	21.4711		Syt7	0.575928	19.1568
Ptpro	0.480605	20.6459		Phf24	0.465937	18.9547
Tenm3	0.704598	19.5086		Snhg14	0.7837	18.7033
Ptgds	0.297508	19.2612		Ahi1	0.777107	18.4698
Tmod1	0.528268	18.6819		Calm2	0.533333	18.1637
Ppm1e	0.65723	18.5391		Rtn1	0.648509	18.1487
Gm19744	0.341658	18.1013		Grin2a	0.642388	17.9586
Lzts1	0.379157	17.767		Lrrtm4	0.846492	17.618
mt-Co1	0.536258	17.3536		Kalrn	0.737916	17.308
Gprc5b	0.434197	17.2668		Sipa1l1	0.5992	17.163
Kcnd2	0.624981	17.1203		Stxbp1	0.524051	17.1046
Eml5	0.557615	16.9547		Cacna1a	0.596523	16.2161
Inf2	0.27197	16.7375		Gabrb3	0.713564	15.7352
Gng4	0.377396	16.7167		Olfm1	0.542958	15.6655
Cadm2	0.458357	16.6021		Arpp21	0.696505	15.2557
Enc1	0.492278	16.1215		Opcml	0.633653	14.9706
Itpka	0.321883	15.8539		Ptk2b	0.502193	14.7905
Prkg1	0.788136	15.567		Myt1l	0.594303	14.7721
Ddn	0.475324	15.5376		Rasgef1a	0.438235	14.644
Fat3	0.655493	15.4401		Fnbp1l	0.571835	14.5901
mt-Nd1	0.515192	15.1355		R3hdm1	0.564096	14.3089
Rasa2	0.657483	15.0395		Syn1	0.462461	14.1537
Cacna1e	0.541398	14.8729		Unc13a	0.361603	14.0716
Myo16	0.587408	14.5272		Plppr4	0.515136	14.0453
Psd3	0.553898	13.9666		Sv2a	0.439536	13.8794
mt-Nd2	0.473737	13.9469		Dpp6	0.503211	13.7721
Slc9a9	0.682196	13.5528		Cyfip2	0.491857	13.719
Dync1i1	0.685892	13.0395		Dlgap2	0.571383	13.6968
Cnksr2	0.582051	12.7077		Stmn3	0.484974	13.5243
Fbxw7	0.549431	12.4949		Slc8a1	0.7172	13.1555
Dpp10	0.635355	12.2967		Celf2	0.50025	13.1118
Auts2	0.518152	11.2832		Nrgn	0.472665	13.0458
Trank1	0.350678	11.1959		Dbn1	0.396421	12.6737
Ppp1r12b	0.512141	11.1952		Ftx	0.51227	12.6126
Pxdn	0.33963	11.1524		Nrg3	0.772068	12.5302
Mrtfb	0.502231	11.1238		Dlg2	0.753009	12.3696
Chsy3	0.681207	11.0857		Dync1i2	0.520722	12.063
Cacna1h	0.372616	11.082		Ralyl	0.591001	12.0521
Lrrc7	0.451974	11.0716		Slc24a2	0.417588	11.9872
Rab40b	0.396192	10.4318		Ptprn	0.408737	11.8356
mt-Nd5	0.393522	10.2676		Kcnb2	0.552984	11.757
Cacnb3	0.457085	10.1433		Eml5	0.661516	11.4473
Ryr2	0.510287	9.92445		Prkcb	0.511573	11.1079
Tmtc1	0.468878	9.85078		Calm1	0.368106	10.9066
Ext1	0.422076	9.83863		Cntn5	0.728793	10.8665
Rgl1	0.313309	9.58336		Ptprn2	0.45324	10.8447
Pparg	0.362797	9.37263		mt-Co1	0.472206	10.8297
Gda	0.499276	9.27984		Atp1a1	0.436746	10.7055
Gabrb3	0.554231	8.83863		Fam155a	0.515063	10.6635
Ptn	0.513285	8.72125		Prkar1b	0.398766	10.6596
Grm4	0.253055	8.7122		Tmem191c	0.329644	10.6536
Chst1	0.423394	8.53018		Srcin1	0.397099	10.6345
Calb2	0.289031	8.5157		Tenm4	0.493522	10.6108
Etv1	0.421631	8.45967		Fbxl16	0.36702	10.5986
Fras1	0.303913	8.42481		Kcnq5	0.590276	10.3546
Kcnf1	0.416882	8.3851		Atp2b1	0.580055	10.1561
Trpm3	0.608992	8.29671		Kcnd2	0.76314	10.0835
Camk4	0.473762	7.96257		Arpp19	0.390556	10.0685
Kcnj4	0.292454	7.88941		Lrrc7	0.840848	10.054
Mapk1	0.404513	7.88273		Cacnb4	0.45485	10.0334
Inpp5j	0.331871	7.79588		Amph	0.429517	10.0074
Slit3	0.357444	7.37779		Cck	0.381882	9.98297
Fam184a	0.276237	7.3536		Sh3gl2	0.36596	9.91009
Brinp1	0.561681	7.2652		Frmpd4	0.446456	9.88606
Sptbn2	0.372782	7.17198		Celf4	0.684829	9.82681
Prkca	0.549108	7.10403		Cttnbp2	0.464774	9.4168
Map3k1	0.325934	6.67985		Rbfox2	0.422141	9.18376
Cckbr	0.340815	6.5817		Rasgrf1	0.571271	9.16052
Ablim3	0.504796	6.43652		Ptprd	0.395518	9.12726
Ankrd6	0.462577	6.41908		Hsp90aa1	0.349515	9.04001
Sphkap	0.715599	6.33255		Dpp10	0.616916	9.03953
Dclk1	0.314941	6.26841		Ank3	0.485231	8.98297
Grm8	0.481055	6.23433		Sez6	0.441193	8.88273
Ttyh1	0.488309	6.22988		Tnr	0.364751	8.8729
Nefl	0.311958	6.20343		Wasf1	0.413619	8.79588
Fam163b	0.325679	6.09313		Cntn4	0.626538	8.73049
Abl2	0.398568	6.08619		Grik2	0.522795	8.72816
Map2k1	0.47799	6.0716		Nell2	0.380164	8.72354
Gpm6b	0.467471	6.01144		Bsn	0.419895	8.65758
Nrg1	0.706106	5.92082		Plekha5	0.391199	8.34294
Kcnh7	0.628403	5.87943		Fbxw7	0.426509	8.23882
Airn	0.506832	5.80967		Tmem59l	0.308169	8.11634
Mt1	0.302333	5.767		Baiap2	0.379833	8.03058
Map2	0.272062	5.69465		Anks1b	0.592324	7.87615
Rasa3	0.336801	5.68825		Stmn1	0.363387	7.6968
Mapk4	0.366003	5.35655		Cdk5r1	0.387008	7.65365
Ppp3ca	0.344449	5.33348		Eef1a2	0.352702	7.60906
Cst3	0.469055	5.28483		Camkk2	0.324322	7.57512
Rgs4	0.441839	4.97469		Cntnap2	0.610524	7.56864
Snn	0.299365	4.97062		Cstf2	0.296056	7.52433
Slc8a2	0.287493	4.85699		Ubb	0.39259	7.51713
Kcnk9	0.423797	4.81816		Lpgat1	0.334631	7.49214
Atp1a1	0.504661	4.67985		Camta1	0.443277	7.44129
Ildr2	0.511155	4.55129		Map1b	0.47694	7.31069
Wipf3	0.383261	4.51713		Hivep2	0.393638	7.14997
Cacna1c	0.35644	4.50169		Epb41l3	0.317762	7
Gabra5	0.489616	4.39469		Pex5l	0.397516	6.77989
Apc	0.324427	4.23433		Cacna1d	0.403741	6.73049
Fam126a	0.338872	4.11748		Syp	0.367976	6.72584
Fbn2	0.271136	4.09259		Tmsb4x	0.32581	6.67778
Chrm2	0.305549	3.9108		Pacsin1	0.42231	6.67778
Cacna1i	0.26792	3.81446		Ablim2	0.396018	6.57349
Rtn4	0.342865	3.68089		Ssh2	0.29832	6.38616
Cdk14	0.52545	3.5784		Cx3cl1	0.378749	6.05899
Aldoc	0.288918	3.47237		Ppm1e	0.370846	5.96658
Dlgap4	0.375588	3.44418		Arf3	0.354307	5.8962
Ubb	0.359233	3.42551		Nsg1	0.289747	5.88941
Calm2	0.307685	3.37572		Kcnj3	0.360615	5.75449
Adgrb1	0.384512	3.35232		Fgf12	0.419342	5.75449
Klf9	0.435677	3.27885		Nav1	0.303475	5.67985
Grb2	0.335046	3.05105		Rbfox1	0.458306	5.62525
Lmo7	0.275268	2.9613		Nsg2	0.33688	5.61083
Grm3	0.31423	2.89712		App	0.361166	5.53462
Stxbp6	0.462068	2.87426		Pam	0.406346	5.47756
Il1rapl1	0.470822	2.83292		Galntl6	0.364129	5.44855
Eno1	0.366026	2.7282		Zwint	0.325734	5.35754
Sptbn1	0.292265	2.55365		Adam22	0.318816	5.27984
Aldoa	0.308638	2.51453		Slc39a10	0.333797	5.15181
Prmt8	0.274375	2.46433		Chgb	0.298662	5.10237
Gabra2	0.528307	2.3913		Etl4	0.473898	5.09691
Slc4a4	0.343277	2.21946		Cfl1	0.331022	4.98297
Arhgap33	0.266809	2.20872		Atp2b2	0.290915	4.89279
Rbfox3	0.368068	2.17857		Rab6b	0.349168	4.86646
Ncdn	0.281819	2.02506		Fkbp1a	0.303681	4.82102
Epha3	0.307387	1.97245		Kcnb1	0.276304	4.80134
Arpp19	0.289424	1.95907		Iqsec2	0.314568	4.77469
Ube2e3	0.295614	1.9479		Gls	0.288724	4.70553
Frmd6	0.296243	1.87377		Nkain2	0.576376	4.60033
Dlg1	0.534133	1.85968		Epha5	0.351094	4.5986
Ppp2r5a	0.293738	1.74338		Me3	0.332314	4.52433
Agap2	0.271652	1.67634		Aldoa	0.306349	4.51286
Plcb1	0.423686	1.61639		Chl1	0.344005	4.46852
Car10	0.414436	1.58862		Snca	0.309317	4.37986
Hpcal4	0.302744	1.54311		Basp1	0.287405	4.34582
Dlg2	0.343144	1.48463		Kcnt1	0.280137	4.25493
Ldlrad4	0.360163	1.46452		Prkca	0.354497	4.21896
Dynll1	0.344229	1.40075		Frrs1l	0.368946	4.01909
Slc8a1	0.470347	1.38358		Mdh1	0.26011	4.00833
11-Sep	0.381428	1.32718		Ppp1r12b	0.337956	3.93742
Meg3	-0.56157		176.25	Chp1	0.284901	3.93144
Snhg11	-0.42899		134.041	Pfkp	0.279688	3.88372
Grik1	-0.89129		103.355	Gabra1	0.334255	3.64956
Slc6a1	-0.56562		93.6478	Rundc3a	0.272678	3.64302
Coro6	-0.71951		92.2588	Plxna2	0.283259	3.55253
Peg3	-0.45088		82.5513	Lingo2	0.581031	3.52259
Chl1	-0.51322		69.7905	Mef2c	0.488167	3.44648
Fstl5	-0.63293		68.9508	Garnl3	0.305072	3.43016
Reln	-0.70281		68.5421	Ttc3	0.341695	3.38437
Elavl2	-0.51909		68.1675	Dgki	0.348777	3.35882
Garnl3	-0.52419		67.8356	Ppp2r1a	0.263506	3.3362
Nav1	-0.42415		58.6308	Eno1	0.265878	3.29175
Erbb4	-0.50326		57.7878	Csmd3	0.64459	3.27564
Rian	-0.31048		56.041	Eno2	0.309571	3.24573
Frmd5	-0.41737		53.4473	Dock3	0.345237	3.2442
Slc24a2	-0.42693		52.7055	Dgkh	0.327172	3.18555
Nap1l5	-0.43476		51.0605	Actr1b	0.26417	3.08922
Gabra1	-0.49205		50.041	Rap1gds1	0.290515	3.06819
Syt11	-0.34821		49.3969	Ywhah	0.263276	3.03583
Galntl6	-0.5779		48.8182	Elavl3	0.316835	2.98301
Kcnc1	-0.42777		47.1561	Chn1	0.264171	2.98297
Kif21a	-0.32804		46.9101	Psip1	0.317544	2.91546
Alk	-0.50311		45.762	Sptbn2	0.273978	2.86138
Igf1	-0.56845		45.7144	Cacna2d1	0.502629	2.81801
Pclo	-0.35631		45.5884	Myh10	0.270964	2.78896
Btbd11	-0.43065		45.4685	Ldlrad4	0.335741	2.74536
Gaa	-0.35752		43.1911	Sobp	0.267424	2.73833
Ccp110	-0.42656		42.9066	Kif5c	0.284913	2.73342
A330076H08Rik	-0.36021		42.6778	Dlc1	0.336793	2.70408
Rims1	-0.3155		42.4377	Kif5a	0.254467	2.69315
Kcnc2	-0.51894		42.1791	Arpc2	0.263475	2.649
Arnt2	-0.32042		41.8239	Unc79	0.250836	2.50347
Gabbr2	-0.31221		41.5768	Rab3c	0.269718	2.45074
Cacna2d2	-0.41751		41.5331	Csmd2	0.253252	2.27005
A230057D06Rik	-0.28943		41.3565	Ncald	0.252513	2.21236
Rab3b	-0.36909		41.3307	Nptxr	0.305801	2.17845
Dst	-0.2869		40.4498	Pcdh15	0.297724	2.0707
Clstn3	-0.32967		40.4225	Map1a	0.282028	2.05424
Nrbp2	-0.37443		40.3335	Tenm2	0.418329	1.99873
Vstm2a	-0.408		39.9508	Rtn4	0.259879	1.9644
Col19a1	-0.48294		39.9208	Fgf14	0.51484	1.91682
Tcf4	-0.3037		39.3768	Stxbp5	0.2974	1.83423
Nek1	-0.32942		39.0716	Il1rapl1	0.502412	1.74852
Zkscan3	-0.30576		38.3063	Serpini1	0.289921	1.72482
Mirg	-0.34169		38.2291	Pde10a	0.263739	1.70436
Plp1	-0.73859		37.9586	Prkacb	0.296806	1.68225
Hcn1	-0.34888		37.6459	Robo2	0.298195	1.61804
Tspan2	-0.36618		37.1367	Erc2	0.400312	1.53758
Wsb1	-0.26587		36.5391	Scn8a	0.307608	1.50333
L1cam	-0.30379		36.3747	Nav3	0.38054	1.44575
Ccdc136	-0.32724		36.2549	Neat1	-0.62205		28.5129
Dner	-0.40558		36.2472	Slc38a3	-0.4752		25.1593
AI504432	-0.36266		35.8013	Rapgef3	-0.49594		25.065
Mapk8	-0.33898		35.433	Dclk1	-0.31716		22.3893
Pak3	-0.33195		34.7545	Htra1	-0.35348		15.1337
Tmem44	-0.40947		33.5719	Apoe	-0.31897		14.7033
Gad2	-0.32338		33.5467	Clu	-0.31932		13.2848
Slc2a13	-0.35812		32.6162	Mat2a	-0.32064		12.3507
Adcy1	-0.25919		32.3686	Hepacam	-0.34034		10.6635
Mir99ahg	-0.31058		32.3382	Zkscan3	-0.35905		10.3288
Mfn1	-0.31506		32.301	S1pr1	-0.26648		9.31605
Zfp536	-0.40591		32.2596	H2-K1	-0.65482		9.14569
Sema4g	-0.32693		31.8416	Abca1	-0.469		9.06956
Cadm1	-0.26496		31.8125	Gpr37l1	-0.25143		8.86967
Lrrfip1	-0.26811		31.7122	Zbtb20	-0.26741		8.84164
Kcna2	-0.31818		31.6364	Scd2	-0.31118		8.77728
Lgi2	-0.37535		31.5376	Id4	-0.30831		8.16622
Mast2	-0.33297		31.3635	Ifi27	-0.51738		8.01189
Hdac3	-0.30699		31.2652	Lgals3bp	-0.48431		7.80134
Cntnap5a	-0.30764		31.1284	F3	-0.25802		7.04096
Slc7a14	-0.30912		31.0292	Car2	-0.38609		6.2161
Sars	-0.28728		30.9547	Cpe	-0.2767		5.37161
Prox1	-0.43998		30.7825	Srebf1	-0.3705		5.30715
A530058N18Rik	-0.35612		30.7011	Msi2	-0.26864		5.07469
Epb41l1	-0.27543		30.5622	Sorbs3	-0.32387		4.78781
Limch1	-0.32325		30.5302	Plp1	-0.4162		4.6517
Rab3c	-0.30432		30.3925	Cmtm5	-0.38481		4.64397
Kcns3	-0.28936		30.3778	Clmn	-0.25092		4.45593
Akap7	-0.30353		30.3429	Csrp1	-0.30091		4.34775
Tenm1	-0.33247		30.1694	Folh1	-0.30839		4.02965
Cxadr	-0.31474		29.9431	Dock1	-0.35274		3.36957
Sema6c	-0.29387		29.9281	Hapln1	-0.34552		3.27165
Igsf8	-0.2867		29.7932	Sat1	-0.25914		2.79022
Dip2a	-0.32654		29.6882	Adgrg1	-0.29489		2.66837
Gabrg3	-0.29965		29.5622	Fnbp1	-0.29055		2.53873
Erbin	-0.39056		29.3242	Gab1	-0.28975		2.45694
Resp18	-0.31169		29.1746	Erbin	-0.32141		2.31701
Maf	-0.31126		29.0123	Gatm	-0.30007		1.77433
Thsd7a	-0.52358		28.8665	Masp1	-0.27542		1.72375
Tnrc6a	-0.28967		28.8041	Tsc22d3	-0.39649		1.69421
Zfp804a	-0.52744		28.6234
Kcnmb2	-0.36753		28.6126
Grin3a	-0.55179		28.3497	Oligodendrocyte
Tmem130	-0.31269		28.0685	Gene	log2FC	-LOG10 (FDR) (up)	-LOG10 (FDR) (down)
Slco3a1	-0.32344		27.7721	Snhg11	0.306686	25.8761
Clmp	-0.31849		27.4711	Nrgn	0.530705	11.7471
Ndn	-0.29604		27.1972	Olfm1	0.569844	11.3706
Tmem25	-0.27494		27.1599	Camk2n1	0.464416	7.8729
Cntnap2	-0.29133		26.9431	Kif5a	0.508728	6.54975
Edil3	-0.38281		26.5406	Nrxn3	0.452995	6.16052
Hook2	-0.28483		26.4815	Vsnl1	0.526773	6.05502
Elavl4	-0.25204		26.3958	Snap25	0.388363	5.80688
N4bp2l1	-0.28474		26.3737	Cck	0.470792	4.8729
Slc9a6	-0.26525		26.3439	Mef2c	0.421758	4.16685
Frmd4b	-0.3489		26.1373	Clu	0.4104	3.84103
Adgra1	-0.26232		25.9872	Chn1	0.400679	3.71108
Cntn2	-0.28254		25.7423	Ywhaz	0.388651	3.45395
Ptchd4	-0.32912		25.6383	mt-Co1	0.540995	3.02849
Vstm2b	-0.26814		25.4237	Cpeb3	0.426645	2.4872
Tet2	-0.25578		25.1146	Qdpr	0.264673	2.48624
Acadsb	-0.26695		24.6556	Gabra1	0.319474	2.33819
Vwa5b2	-0.3038		24.556	Uchl1	0.314285	2.30112
Ptpre	-0.37517		24.4881	Ndrg4	0.27486	2.24073
Rasgrf2	-0.25196		24.3224	mt-Cytb	0.587034	2.19948
Pcbp4	-0.26679		24.118	Plin4	0.530269	2.19341
Amy1	-0.27356		23.8069	Itpr1	0.363354	1.92982
Grk3	-0.26307		23.6576	Rtn1	0.257196	1.92831
Cntn6	-0.34721		23.5654	Grin2a	0.286818	1.83227
Mpped1	-0.27096		23.3904	Atp1a3	0.320103	1.78768
Atat1	-0.25049		23.3737	Map1b	0.326658	1.73551
Cit	-0.27365		23.2013	Gad1	0.257145	1.68606
Satb1	-0.34883		22.9547	Calm2	0.274519	1.67245
Kndc1	-0.27572		22.8182	Stmn3	0.323761	1.58279
Tnip2	-0.26946		22.8153	Ndufa4	0.357069	1.4833
Ints6l	-0.25311		22.7282	Sorbs3	0.303681	1.44303
Cnr1	-0.47167		22.71	Nsf	0.357361	1.3313
Slc24a3	-0.3377		22.699	Ptgds	-0.54524		7.23732
Npas3	-0.32039		22.5072	Cldn11	-0.29613		4.21538
Arl4c	-0.25761		22.5058	Nfkbia	-0.4762		2.93476
Dock9	-0.26053		22.4962	Polr3e	-0.48156		1.378
Afap1	-0.29555		21.8697
Shisa6	-0.25232		21.8386	Microglia
Ccdc82	-0.26522		21.5421	Gene	log2FC	-LOG10 (FDR) (up)	-LOG10 (FDR) (down)
Bcl9	-0.25337		21.5229	Nrgn	0.999845	10.7055
2810049E08Rik	-0.26479		21.5171	Snhg11	0.314308	7.31069
Shd	-0.26579		21.4157	Slc1a2	0.794923	4.77211
Masp1	-0.25224		21.3344	Lingo1	0.670855	4.5784
Endod1	-0.29394		21.0862	Syt7	0.888201	4.56067
Slc38a1	-0.30514		21.0804	Slc17a7	0.737532	4.36452
Iqgap2	-0.32133		21.011	Ak5	0.661448	3.19498
Tfg	-0.25567		20.7747	Camk2a	0.909713	2.57097
Slc44a5	-0.35718		20.7496	Gria2	0.520794	2.02369
Npas1	-0.38134		20.3125	Celf2	0.5128	1.82412
Abca2	-0.25215		20.1824	Nell2	0.643853	1.49784
Cdh13	-0.27769		20.0343	Baiap2	0.540606	1.44021
Spock3	-0.30243		19.7375	Atp2b1	0.582928	1.34738
Frmpd3	-0.31081		19.4001	H2-K1	-1.31413		12.7122
Rph3a	-0.26579		19.1232	H2-D1	-1.33357		12.2118
Dnm3	-0.25366		19.0329	Itm2b	-0.59562		4.92812
Timp2	-0.30251		18.9586	B2m	-0.7238		4.45223
C030017B01Rik	-0.26068		18.8697	Ccp110	-0.60707		3.81192
Cemip	-0.30671		18.7447	Dock10	-0.53011		3.55098
Inpp5f	-0.2543		18.4559	Zkscan3	-0.60815		3.52593
Parm1	-0.33077		18.4306	Mpeg1	-0.59813		3.45855
Mafb	-0.26175		17.9586	Trf	-0.54888		3.12096
Pcdh8	-0.40439		17.4976	Hexb	-0.38208		2.33401
Retreg1	-0.25204		17.4597	Aim2	-0.54599		2.07787
Ptprz1	-0.30253		17.3958	Ctss	-0.48241		1.99789
Vldlr	-0.27237		17.248	Serinc3	-0.4672		1.92936
Tbc1d4	-0.27607		17.0372	Grn	-0.52045		1.88941
Mtss1	-0.25292		16.9469	Lgmn	-0.45685		1.83204
Unc5d	-0.27749		16.8962	Itch	-0.77914		1.38027
Osbpl3	-0.27135		16.7212
Sst	-0.51577		16.5867	OPC
Lypd6	-0.28901		16.5735	Gene	log2FC	-LOG10 (FDR) (up)	-LOG10 (FDR) (down)
Rab27b	-0.26025		16.5622	Meg3	2.79116	17.0214
Npy	-0.45673		16.4828	Kcnip4	0.478418	16.9101
Car2	-0.267		16.1726	Snhg11	1.92807	15.4572
Scn9a	-0.38121		16.066	Trank1	0.856615	9.97469
Cdh9	-0.32631		16.0218	Ryr2	0.678052	5.63078
Slit2	-0.33165		15.6716	Gria1	1.13923	5.59517
Gm16083	-0.30716		15.6459	Snap25	0.575772	4.19586
Grb10	-0.2536		15.5719	Syt1	1.00832	3.65679
Mpdz	-0.26785		15.5157	Celf2	0.719554	2.87423
Arhgap18	-0.26795		15.4737	Sec14l1	0.465187	2.27795
Kat2b	-0.32299		15.2248	Dnajc6	0.51689	2.10098
Fxyd6	-0.30347		15.0264	Kcnh7	0.85533	2.07337
St6galnac5	-0.25085		14.8041	Cplx1	0.421018	1.63372
Kit	-0.49259		13.9393	Ahi1	0.710965	1.61121
Il1rap	-0.25992		13.7645	Ano3	0.362376	1.46846
Ankrd55	-0.25795		13.7144	Cnksr2	0.569686	1.46842
Gm28175	-0.27769		13.4461	Tpi1	0.440961	1.45303
Srgap1	-0.25382		11.58	Car11	0.443547	1.42961
Atp11c	-0.29655		10.6819	Dgkb	0.679789	1.36825
Gm20754	-0.33448		10.3152	Ddx60	-1.04128		7.02687
Elfn1	-0.2566		10.3002	Gjc3	-0.47967		6.78516
Tac1	-0.39236		10.2262	Bcan	-0.30138		3.56177
Nkain3	-0.3743		10.2111	Plp1	-0.60709		1.95294
Plekhh2	-0.27174		9.78781	Ifi27	-0.63127		1.72614
Pip5k1b	-0.28891		8.8041	Srpk3	-0.70869		1.52314
Col25a1	-0.40097		8.52288
Smc2	-0.25417		8.52143
Gm16070	-0.3525		7.81248
Egfr	-0.30497		7.47756
Vip	-0.88994		6.86328
Htr2c	-0.32928		6.80134
Sema5a	-0.25158		6.33724
Crispld1	-0.31642		6.00789
Rxfp1	-0.31656		4.76447
Cxcl14	-0.36714		1.33644

## Sheet: supplementary fig. 2e
Supplementary fig. 2e
	Biological Process	-LOG10 (P-value)
Interneuron	glial cell development	4.62525
	regulation of Ras protein signal transduction	4.65758
	excitatory synapse assembly	4.91009
	positive regulation of dendrite development	4.98297
	calcium ion export	4.9914
	positive regulation of synaptic transmission, GABAergic	5.20412
Excitatory neuron	small GTPase mediated signal transduction	3.0752
	positive regulation of nervous system development	3.22185
	negative regulation of lipid transport	3.22185
	regulation of protein catabolic process	3.31605
	dendrite development	3.51428
	regulation of synapse organization	3.6073
Astrocyte	positive regulation of GTPase activity	5.4318
	NMDA selective glutamate receptor signaling pathway	5.5376
	regulation of Ras protein signal transduction	5.66154
	regulation of modification of synaptic structure	5.767
	regulation of dendritic spine development	5.9393
Oligodendrocyte	chemical synaptic transmission, postsynaptic	3.4908
	long-term synaptic potentiation	3.66959
	regulation of synaptic plasticity	4.10403
	neuronal signal transduction	4.89963
	ligand-gated ion channel signaling pathway	5.18177
Microglia	positive regulation of T cell mediated immunity	3.95468
	regulation of inflammatory response	4.29243
	regulation of synaptic plasticity	4.3851
OPC	positive regulation of MDA-5 signaling pathway	2.451
	glycerol catabolic process	2.62709
	AMPA selective glutamate receptor signaling pathway	2.92812

[truncated: 9 more sheets: supplementary fig. 3a, supplementary fig. 3a-2, supplementary fig. 3b, supplementary fig. 4a, supplementary fig. 4b, supplementary fig. 4c , supplementary fig. 4d, supplementary fig. 4e, supplementary fig. 4f]
